# Supplementary material for: Gene set enrichment analysis of pathophysiological pathways highlights oxidative stress in psychosis
Source: Mol Psychiatry. 2022 Sep 21;27(12):5135–43. doi: 10.1038/s41380-022-01779-1 (PMC9763118; doi:10.1038/s41380-022-01779-1)
Supplement: Supplementary file 7 — Supplemetary Tables 5-9 [file 41380_2022_1779_MOESM7_ESM.xlsx]

## Sheet: Index
List of genes included in each pathway
Supplementary Table	Pathway
Table 5	Glutamate
Table 6	Oxidative stress
Table 7	Interneurons
Table 8	Neuroinflammation
Table 9	Myelin

## Sheet: Supp Table 5
List of genes included in Glutamate pathway
ABHD12
ABHD17A
ABHD17B
ABHD17C
ABHD6
ABLIM3
ABR
AC093503.1
ACAN
ACTB
ACTBL2
ACTC1
ACTN1
ACTN2
ADAM10
ADAM22
ADAM23
ADCY1
ADCY3
ADCY8
ADCYAP1
ADGRA1
ADGRL3
ADORA1
ADORA2A
ADORA2B
ADRA1A
ADRA2C
ADRB2
AKAP5
AKAP9
ALS2
ANXA3
AP2A1
AP2A2
AP2B1
AP2M1
AP2S1
AP3D1
APBA1
APOE
APP
ARAF
ARC
ARF1
ARF4
ARF6
ARHGAP22
ARHGAP39
ARHGAP44
ARHGEF2
ARHGEF7
ARL6IP5
ARPC2
ARPC5L
ATAD1
ATF4
ATP1A2
ATP2B1
ATP2B2
ATP2B3
ATP2B4
BCAN
BCR
BRAF
BSN
C1QBP
CACNA1A
CACNA1C
CACNG2
CACNG3
CACNG4
CACNG5
CACNG7
CACNG8
CADPS2
CALB1
CALM1
CALM2
CALM3
CALML3
CALML5
CALML6
CALY
CAMK1
CAMK2A
CAMK2B
CAMK2D
CAMK2G
CAMK4
CAMKK1
CAMKK2
CAMKV
CANX
CAPN1
CASK
CBLN1
CBLN2
CCL2
CCR2
CDH1
CDH10
CDH11
CDH2
CDH8
CDK5
CDK5R1
CDKL5
CHMP2B
CHP1
CHP2
CHRM1
CHRM2
CHRM3
CLN3
CLSTN1
CLSTN2
CLSTN3
CNIH2
CNIH3
CNKSR2
CNR1
CORO1A
CPEB4
CPLX1
CPLX2
CPT1C
CREB1
CREBBP
CRH
CRHBP
CRHR1
CRTC1
CSPG5
CTBP1
CTBP2
CTNND1
CTTNBP2
CUBN
CX3CL1
DAG1
DAGLA
DAGLB
DAPK1
DBN1
DGKB
DGKE
DGKI
DGKQ
DGKZ
DKK1
DLG1
DLG2
DLG3
DLG4
DLGAP3
DLGAP4
DNAJB1
DNM1
DNM2
DNM3
DRD1
DRD2
DRD3
DRD4
DRP2
DTNBP1
DVL1
DYNLL2
EFNB2
EFNB3
EGFR
EGLN1
EIF4A3
EIF4E
EIF4EBP1
ELAVL1
EP300
EPB41L1
EPHA4
EPHA7
EPHB1
EPHB2
EPS15
EPS8
ERBB4
ERBIN
ERC2
FBXL20
FBXO45
FLNA
FLOT1
FLOT2
FLRT3
FMR1
FRMPD4
FRRS1L
FUS
FXR1
FXYD6
FYN
FZD4
FZD9
GABRD
GABRR1
GHRL
GHSR
GIPC1
GIT1
GLS
GLS2
GLUL
GNA11
GNA12
GNA13
GNAI1
GNAI2
GNAI3
GNAO1
GNAQ
GNAS
GNAZ
GNB1
GNB2
GNB3
GNB4
GNB5
GNG10
GNG11
GNG12
GNG13
GNG2
GNG3
GNG4
GNG5
GNG7
GNGT1
GNGT2
GPC4
GPC6
GPM6A
GRASP
GRIA1
GRIA2
GRIA3
GRIA4
GRID1
GRID2
GRIK1
GRIK2
GRIK3
GRIK4
GRIK5
GRIN1
GRIN2A
GRIN2B
GRIN2C
GRIN2D
GRIN3A
GRIN3B
GRIP1
GRIP2
GRIPAP1
GRM1
GRM2
GRM3
GRM4
GRM5
GRM6
GRM7
GRM8
GSG1L
GSK3B
GUCY1A1
GUCY1A2
GUCY1B1
HIP1
HOMER1
HOMER2
HOMER3
HPCA
HRAS
HTR1B
HTR2A
HTR3A
IGF1
IGF1R
IGSF11
IL1RAP
IL1RAPL1
IL1RAPL2
ITGB1
ITGB3
ITPR1
ITPR2
ITPR3
JAK2
JMJD7-PLA2G4B
KCNA1
KCNA3
KCNB1
KCND2
KIF17
KLHL24
KMO
KPNA1
KPNA2
KRAS
LGI1
LIN7A
LIN7B
LIN7C
LRFN3
LRFN4
LRFN5
LRRC4
LRRC4B
LRRC4C
LRRC7
LRRK2
LRRTM1
LRRTM2
LRRTM3
LYN
MAP2K1
MAP2K2
MAPK1
MAPK10
MAPK14
MAPK3
MAPK8IP2
MAPT
MDM2
MEF2C
MINK1
MT-ND2
MTOR
MYH10
MYO5A
MYO6
NAPA
NAPB
NCALD
NCS1
NCSTN
NDRG1
NECAB2
NEDD4
NEFL
NETO1
NETO2
NF1
NLGN1
NLGN2
NLGN3
NLGN4X
NLGN4Y
NOS1
NOS1AP
NPS
NPTN
NPTX1
NPTX2
NPTXR
NPY2R
NRAS
NRCAM
NRG1
NRG3
NRGN
NRP1
NRP2
NRXN1
NSF
NSG1
NTNG1
NTNG2
NTRK1
NTRK3
NUMB
OLFM2
OLFM3
OPHN1
OPRM1
OXTR
P2RX1
P2RX6
P2RY1
P2RY4
PACSIN2
PAK2
PAK3
PCDH17
PCDH8
PDPK1
PFN1
PFN2
PHB2
PICK1
PIN1
PINK1
PLA2G10
PLA2G12A
PLA2G12B
PLA2G1B
PLA2G2A
PLA2G2C
PLA2G2D
PLA2G2E
PLA2G2F
PLA2G3
PLA2G4A
PLA2G4B
PLA2G4E
PLA2G5
PLA2G6
PLAT
PLCB1
PLCB2
PLCB3
PLCB4
PLCG1
PLEKHA5
PLPPR4
PORCN
PPARGC1A
PPFIA1
PPFIA2
PPFIA3
PPFIA4
PPM1E
PPM1F
PPM1H
PPP1CA
PPP1CB
PPP1CC
PPP1R12A
PPP1R17
PPP1R1A
PPP1R1B
PPP1R9A
PPP2CA
PPP2CB
PPP2R1A
PPP2R1B
PPP2R2A
PPP3CA
PPP3CB
PPP3CC
PPP3R1
PPP3R2
PRKAA1
PRKAA2
PRKAB1
PRKAB2
PRKACA
PRKACB
PRKACG
PRKAG1
PRKAG2
PRKAG3
PRKAR1A
PRKAR1B
PRKAR2A
PRKAR2B
PRKCA
PRKCB
PRKCG
PRKCI
PRKCZ
PRKG1
PRKG2
PRKN
PRKX
PRNP
PRR7
PRRT1
PSD2
PSEN1
PTEN
PTGS2
PTK2B
PTPRD
PTPRO
PTPRS
PURA
RAB11A
RAB3A
RAB3GAP1
RAB4A
RAB8A
RAC1
RAF1
RAP1A
RAP1B
RAPGEF3
RAPSN
RASGRF1
RASGRF2
RELA
RELN
RGS14
RGS7BP
RGS9
RHOA
RIMS1
RNF19A
RNF216
ROR2
RPS6KA1
RPS6KA2
RPS6KA3
RPS6KA6
RRAS
RTN4R
RYR1
SACM1L
SCN10A
SCN2A
SCRIB
SEMA3F
2011-09-01
SERPINE2
SH3GL1
SH3GL2
SH3GL3
SHANK1
SHANK2
SHANK3
SHC3
SHISA6
SHISA7
SHISA8
SHISA9
SLC17A6
SLC17A7
SLC17A8
SLC1A1
SLC1A2
SLC1A3
SLC1A4
SLC1A6
SLC1A7
SLC30A3
SLC38A2
SLC6A17
SLITRK1
SLITRK2
SLITRK4
SNAP25
SNAP47
SORCS3
SPARC
SPARCL1
SPTBN1
SPTBN2
SQSTM1
SRC
SRGN
SSTR1
STAT3
STAU1
STX1A
STX3
STX4
STXBP1
SULT1A3
SV2A
SYN2
SYN3
SYNDIG1
SYNGAP1
SYNJ2BP
SYNPO
SYT1
SYT4
SYT6
SYT7
TANC2
TIAM1
TNF
TNIK
TNR
TPRG1L
TRPM1
TSHZ3
TSPAN7
TSPOAP1
TUBA1A
TUBA1B
TUBA1C
TUBA3C
TUBA3D
TUBA3E
TUBA4A
TUBA4B
TUBA8
TUBAL3
TUBB1
TUBB2A
TUBB2B
TUBB3
TUBB4A
TUBB4B
TUBB6
TUBB8
UCN
UNC13A
UNC13B
UNC13C
USP46
USP8
VAMP1
VAMP2
VCP
VPS18
VPS35
VWC2
VWC2L
WASF3
WNT3A
WNT5A
WNT7A
YES1
YWHAE
YWHAH
YWHAZ

## Sheet: Supp Table 6
List of genes included in Oxidative stress pathway
ABCB6
ABCC1
ABCC2
ABCD1
ABCD2
ABCD3
ABCD4
ABCG1
ABI2
ABL1
AC016586.1
AC022966.1
AC074143.1
ACAA1
ACAA2
ACACB
ACADSB
ACAT1
ACOT8
ACOX1
ACOX2
ACOX3
ACSBG1
ACSL1
ACSL3
ACSL4
ACSL5
ACSL6
ACTA1
ACTL6A
ADD3
ADGRA3
ADH4
ADH5
ADIRF
AFF1
AFG3L2
AGK
AGMAT
AGPAT4
AGPAT5
AGPS
AGT
AGXT
AHCY
AHCYL1
AHCYL2
AHNAK
AIFM1
AIFM2
AK2
AKAP1
AKT1
ALB
ALDH1A1
ALDH1A3
ALDH1B1
ALDH2
ALDH4A1
ALDH5A1
ALDH6A1
ALDH9A1
ALOX5AP
AMACR
AMBRA1
AMOT
AMOTL2
ANK2
ANKH
ANKZF1
ANP32B
ANXA3
ANXA5
ANXA6
AOX1
APAF1
APEX1
APOA4
APOD
APOE
APOM
APOPT1
ARG1
ARHGDIB
ARMCX1
ARMCX2
ARMCX3
ARMCX6
ARNTL
ARRB2
ASCL1
ASPDH
ASS1
ATCAY
ATF2
ATG12
ATG13
ATG14
ATG2A
ATG2B
ATG3
ATG5
ATG7
ATG9A
ATG9B
ATOX1
ATP12A
ATP13A2
ATP13A3
ATP1B1
ATP1B3
ATP2A1
ATP2A2
ATP2B2
ATP5F1A
ATP5F1B
ATP5F1C
ATP5F1E
ATP5IF1
ATP5MC1
ATP5MC2
ATP5MC3
ATP5ME
ATP5MF
ATP5MG
ATP5PB
ATP5PD
ATP5PF
ATP5PO
ATP6AP1
ATP6V1A
ATP6V1B1
ATP6V1C1
ATP6V1D
ATP6V1E1
ATP6V1F
ATP6V1G1
ATP6V1G2
ATP6V1H
ATP8A1
ATXN7L3B
AUH
AVP
AZIN1
B3GALNT1
BAAT
BAD
BAK1
BAMBI
BAX
BAZ2B
BBC3
BBOX1
BCAP31
BCL2
BCL2A1
BCL2L1
BCL2L10
BCL2L11
BCL2L2
BDH2
BECN1
BHLHA15
BID
BIK
BIRC2
BIRC3
BLOC1S2
BMF
BMP7
BNIP3
BNIP3L
BOK
BOP1
BPHL
BRAT1
BRD2
BRI3BP
C19orf12
C5orf30
CA4
CACNB2
CALB1
CALB2
CALD1
CALM1
CALM3
CAMK2A
CAMK4
CAMKK2
CAP2
CASP2
CASP3
CASP6
CASP7
CASP8
CASP9
CAST
CAT
CAV1
CAV2
CBR3
CBR4
CBS
CBX5
CCAR2
CCDC155
CCK
CCKBR
CD302
CDC37
CDC40
CDH22
CDK5R1
CDKN2A
CDO1
CEBPD
CEP170
CETN3
CFH
CFL2
CHAC1
CHAC2
CHCHD10
CHCHD3
CHDH
CHGB
CHSY1
CIDEB
CISD1
CISD2
CKMT1B
CLASRP
CLDN5
CLEC16A
CLEC2B
CLIC2
CLIC4
CLK1
CLMN
CLOCK
CLPP
CLTB
CLU
CLUH
CNP
CNR1
CNTN1
COASY
COL4A5
COQ3
CORO1A
COX11
COX17
COX18
COX4I1
COX5A
COX5B
COX6A1
COX6B1
COX6C
COX7A1
COX7A2
COX7A2L
COX7B
COX7B2
COX7C
COX8A
CP
CPNE3
CPT1A
CPT1B
CPT1C
CPT2
CPTP
CRAT
CREB3L2
CRH
CROT
CRYAB
CRYL1
CRYM
CRYZ
CRYZL1
CSNK2A2
CSRP1
CTBP1
CTBP2
CTNS
CTSK
CTTN
CXCL8
CYB5A
CYB5B
CYB5R3
CYBA
CYBB
CYC1
CYGB
CYP1B1
CYP24A1
CYP27A1
CYP27B1
CYS1
DAO
DAP3
DBT
DCTN6
DCXR
DDIT3
DDIT4
DDO
DDR1
DDX3X
DECR1
DECR2
DFFA
DFFB
DHCR7
DHFR
DHFR2
DHFRP1
DHRS3
DHRS4
DIABLO
DLD
DMPK
DNAJC10
DNAJC11
DNAJC16
DNASE1L1
DNM1L
DNM1P34
DPEP1
DPYD
DPYSL3
DUOX1
DUOX2
DUSP1
DUSP3
DUT
DYNC1I1
E2F1
E2F4
ECH1
ECHS1
ECI1
ECI2
ECM2
EFEMP1
EFHD1
EFS
EGLN2
EHHADH
ELAVL2
ELOVL2
EMD
ENDOG
ENSA
EP400
EPHA4
EPHX2
EPM2A
EPX
ERBB3
ERBB4
ERO1A
ERO1B
ERP44
ETHE1
ETS2
EYA1
EYA2
FABP1
FADD
FADS1
FAM162A
FAM210B
FAM49A
FAR1
FAR2
FASN
FATE1
FBXO7
FBXW7
FDXR
FERMT2
FGF1
FGF12
FGF13
FGF2
FGFR2
FGFR3
FH
FIBP
FIS1
FKBP1A
FKBP1B
FMO1
FMO2
FMO3
FMO4
FMO5
FOXG1
FOXO3
FRMPD4
FRYL
FUNDC1
FUNDC2
FXN
FXYD1
FYN
FZD5
FZD9
G6PD
GAB2
GABARAP
GABARAPL1
GABARAPL2
GABARAPL3
GABRB3
GABRD
GAD1
GAPDH
GAPDHS
GATD3A
GATM
GBA
GCAT
GCDH
GCK
GCLC
GCLM
GDAP1
GFAP
GFRA2
GGCT
GGT1
GGT2
GGT3P
GGT5
GGT6
GGT7
GGTLC1
GGTLC2
GGTLC3
GHRHR
GIMAP5
GIPC1
GJA1
GK
GK2
GLO1
GLRX
GLRX2
GLRX3
GLRX5
GLUD1
GLYR1
GMDS
GNAQ
GNB5
GNE
GNG11
GNG12
GNPAT
GOT1
GOT2
GPAM
GPAT2
GPC5
GPD1
GPD1L
GPD2
GPER1
GPR137B
GPRC5B
GPX1
GPX2
GPX3
GPX4
GPX5
GPX6
GPX7
GPX8
GRAP2
GREB1
GRHPR
GRIA1
GRIN2A
GRK6
GRPEL2
GRXCR1
GSK3A
GSK3B
GSN
GSR
GSS
GSTA1
GSTA2
GSTA3
GSTA4
GSTA5
GSTK1
GSTM1
GSTM2
GSTM3
GSTM4
GSTM5
GSTO1
GSTO2
GSTP1
GSTT1
GSTT2
GSTT2B
GSTZ1
GUCY2D
GUCY2F
GZMA
GZMB
H6PD
HACL1
HADH
HADHA
HADHB
HAO1
HAO2
HAP1
HAX1
HBA1
HBA2
HBB
HBD
HBE1
HBG1
HBG2
HBM
HBQ1
HBZ
HCCS
HCRTR2
HDAC6
HEBP2
HEPH
HGF
HIBADH
HIF1A
HIGD1A
HINT2
HIP1R
HIST1H1C
HIST1H2AC
HK1
HK2
HMGCL
HMGCR
HMGCS2
HMOX1
HNRNPH3
HP
HPGD
HRK
HSCB
HSD11B2
HSD17B1
HSD17B10
HSD17B4
HSD17B6
HSD17B8
HSPA13
HSPA1A
HSPA2
HSPA8
HSPD1
HTR2A
HTRA1
HTRA2
HTT
HVCN1
ICAM2
ID4
IDH1
IDH2
IDH3A
IDH3B
IDH3G
IFI16
IFI27
IFI6
IFIT2
IGF1
IL33
ILRUN
IMMT
INHBB
INPP4A
INSR
IPCEF1
IQCK
IQGAP1
IRF7
ITGAV
ITGB1
ITM2A
ITM2B
ITPKA
ITPKB
ITPR3
ITPRID2
IYD
JUN
KANK1
KARS
KAT2A
KCNAB1
KCNAB2
KCNB1
KCNJ9
KDM3B
KDSR
KIF1B
KLC1
KLHDC3
KMO
KRIT1
LAMP2
LBR
LDHA
LEPROT
LETM1
LETMD1
LITAF
LMNA
LONP1
LOXHD1
LPIN1
LPO
LPP
LRIG1
LRP4
LRPPRC
LRRK2
LTBP1
LTC4S
MAIP1
MAL
MAOA
MAOB
MAP1B
MAP1LC3A
MAP1LC3B
MAP1LC3B2
MAP1LC3C
MAP1S
MAP2
MAP2K1
MAP2K4
MAP3K1
MAP3K5
MAPK1
MAPK3
MAPK8
MAPK9
MAPT
MARC1
MARC2
MARCH5
MARK1
MARK2
MAT2A
MAVS
MBNL2
MCAT
MCCC2
MCEE
MCL1
MCU
MCUB
MCUR1
MDH1
ME1
ME2
ME3
MEF2A
MEF2C
MEGF8
METTL7A
MFAP3L
MFF
MFN1
MFN2
MGARP
MGST1
MGST2
MGST3
MICU1
MICU2
MIEF1
MIEF2
MIGA1
MIGA2
MIPEP
MIR17
MIR29A
MIR29B1
MIR29B2
MIR29C
MLC1
MLLT11
MLXIP
MLYCD
MMACHC
MMP9
MOAP1
MPO
MPV17
MPV17L
MRPL11
MRPL12
MRPL13
MRPL18
MRPL27
MRPL28
MRPL3
MRPL32
MRPL36
MRPL40
MRPL42
MRPL45
MRPL49
MRPS12
MRPS15
MRPS16
MRPS17
MRPS18A
MRPS18B
MRPS18C
MRPS28
MRPS30
MRPS33
MRPS36
MSN
MSTO1
MT1B
MT1E
MT1G
MT2A
MT3
MTCH2
MTERF3
MTHFD2
MTHFR
MTM1
MTOR
MTRNR2L5
MTRR
MTSS1
MTX1
MTX2
MTX3
MUC1
MUL1
MVK
MYL12A
MYO10
MYO19
MYOC
MYOF
NAIF1
NAPA
NAPG
NAT8
NAV3
NCF1
NCF1C
NCF2
NCF4
NDOR1
NDRG1
NDUFA1
NDUFA10
NDUFA12
NDUFA3
NDUFA4
NDUFA5
NDUFA6
NDUFA7
NDUFA8
NDUFA9
NDUFAB1
NDUFAF1
NDUFB1
NDUFB10
NDUFB2
NDUFB3
NDUFB4
NDUFB5
NDUFB6
NDUFB8
NDUFB9
NDUFC1
NDUFC2
NDUFS1
NDUFS2
NDUFS3
NDUFS4
NDUFS5
NDUFS6
NDUFS8
NDUFV1
NDUFV2
NEBL
NECTIN2
NECTIN3
NEFL
NEK7
NFE2L1
NFE2L2
NFKB1
NFKBIA
NFS1
NHLRC2
NIPBL
NIPSNAP1
NIPSNAP2
NKX2-2
NLRX1
NME1
NME4
NME8
NME9
NMT1
NNT
NORAD
NOS1
NOS2
NOS3
NOX1
NOX5
NPAS2
NPC1
NQO1
NR1D2
NR4A1
NRXN1
NSG1
NSMAF
NT5C2
NT5M
NTRK2
NUCB2
NUDT1
NUDT12
NUDT19
NUDT21
NUDT6
NUPR1
NUTF2
NXN
NXNL1
NXT2
OFD1
OGG1
OGT
OLIG2
OMA1
OPA1
OPLAH
OPTN
OXCT1
P4HB
PAIP2B
PAK1
PALLD
PAM16
PANK3
PAOX
PARK7
PARM1
PARP1
PARP15
PCCB
PCF11
PCK2
PCMT1
PDCD5
PDE2A
PDE4D
PDE4DIP
PDHA1
PDHB
PDHX
PDIA2
PDIA3
PDIA4
PDIA5
PDIA6
PDILT
PDK3
PDLIM1
PDLIM3
PDLIM5
PDP1
PDZD8
PEBP1
PECAM1
PECR
PENK
PEX1
PEX10
PEX11A
PEX11B
PEX11G
PEX12
PEX13
PEX14
PEX16
PEX19
PEX2
PEX26
PEX3
PEX5
PEX6
PEX7
PGAM5
PGD
PGR
PHB2
PHF3
PHGDH
PHLPP1
PHYH
PI4KB
PICALM
PID1
PIK3C2A
PIK3CB
PIM2
PINK1
PIP4K2A
PIPOX
PITPNA
PITPNB
PLA2G6
PLAUR
PLD3
PLD6
PLEKHB2
PLIN5
PLOD2
PLP1
PLPP1
PLS3
PLXNB1
PLXNC1
PMAIP1
PMP22
PMVK
PODXL
PON2
POR
PPARGC1A
PPFIA1
PPID
PPIF
PPM1E
PPP1CC
PPP1R13B
PPP1R15A
PPP2CB
PPP2R2B
PPP3CC
PPP3R1
PRDX1
PRDX2
PRDX3
PRDX4
PRDX5
PRDX6
PRELID1
PRKACA
PRKCB
PRKCD
PRKCE
PRKCG
PRKCZ
PRKG1
PRKN
PRODH
PRXL2A
PRXL2B
PRXL2C
PSEN1
PSMD10
PTGES
PTGES2
PTGS1
PTGS2
PTP4A2
PTPN13
PTPRO
PTRH2
PXDN
PXDNL
PXMP2
PXMP4
PYCARD
QDPR
QKI
QSOX1
QSOX2
QTRT1
QTRT2
RAB11FIP5
RAB1A
RAB32
RAB3A
RAB5A
RAB6A
RAC2
RAD23A
RAE1
RAF1
RAMP1
RAN
RANBP9
RAP1B
RAP1GDS1
RAP2A
RAPGEF4
RASGRF1
RASSF2
RB1CC1
RBBP4
RBL2
RBP4
RDX
RELA
RETSAT
RGN
RGS20
RGS4
RHOBTB3
RHOT1
RHOT2
RIN1
RIN2
RIPK1
RMDN3
RNASE1
RNF185
RNF19B
RNF41
RNF7
RNLS
RPS27A
RPS6KA3
RPS6KB1
RSAD2
RTL10
RTN4IP1
RYR1
RYR2
S100A9
S100B
S1PR1
SAMM50
SARM1
SARS
SCN2B
SCO1
SCO2
SCP2
SDC2
SDHA
SDHB
SDHC
SDHD
SDS
SEC61G
SELENOP
SELENOS
SELENOT
SELENOW
SEMA3B
2010-09-01
2004-09-01
SERINC5
SERPINB5
SERPINH1
SESN1
SESN2
SFN
SFPQ
SFRP1
SFXN2
SFXN5
SH3BGRL3
SH3GLB1
SHC1
SIGMAR1
SIRT1
SIRT2
SIRT3
SIRT4
SIRT5
SIRT7
SIVA1
SLC11A1
SLC11A2
SLC14A1
SLC16A1
SLC16A3
SLC16A5
SLC17A7
SLC1A1
SLC24A1
SLC25A1
SLC25A17
SLC25A19
SLC25A22
SLC25A27
SLC25A32
SLC25A39
SLC25A4
SLC25A46
SLC25A5
SLC25A6
SLC27A2
SLC35F6
SLC40A1
SLC44A1
SLC4A4
SLC4A5
SLC7A11
SLC8A3
SLC8B1
SLC9A2
SLC9A5
SMARCA2
SMC3
SMC5
SMDT1
SMPD1
SMPD3
SMURF1
SNAP23
SNCA
SNN
SOD1
SOD2
SOD3
SORD
SOX10
SPART
SPAST
SPATA18
SPATA19
SPON1
SPR
SPTSSA
SQSTM1
SRD5A1
SREBF1
SREBF2
SRSF10
SRXN1
SSPN
SST
STARD7
STK11
STK3
STOM
STOML2
STPG1
SUCLA2
SUCLG1
SURF1
SYBU
SYN2
SYNE1
SYNE2
SYNE3
SYNE4
SYNJ2BP
SYPL1
TAGLN3
TASOR
TAX1BP3
TCAF1
TFAM
TFDP1
TFDP2
TGFBR2
TGIF1
TGM2
TGOLN2
THEM4
THY1
TIGAR
TIMM10
TIMM13
TIMM17A
TIMM17B
TIMM23
TIMM50
TIMM8B
TIPARP
TLE4
TLN1
TM4SF1
TM7SF2
TMED10
TMEM102
TMEM109
TMEM123
TMEM14A
TMEM173
TMEM47
TMX1
TMX2
TMX3
TMX4
TNF
TNFRSF11B
TNFRSF1A
TNFRSF21
TNFSF10
TNNT1
TOB1
TOMM20
TOMM20L
TOMM22
TOMM34
TOMM40
TOMM40L
TOMM5
TOMM6
TOMM7
TOMM70
TOP2B
TOPORS
TOR1AIP1
TP53
TP53AIP1
TP53BP2
TP53I3
TP53INP1
TP63
TP73
TPBG
TPD52L2
TPO
TPPP
TRADD
TRAF2
TRAK1
TRAK2
TRIAP1
TRIM14
TRIM38
TRIM45
TSC2
TSC22D4
TSFM
TSPO
TSPYL2
TST
TUBA4A
TUFM
TWF1
TWISTNB
TXN
TXN2
TXNDC11
TXNDC12
TXNDC15
TXNDC16
TXNDC17
TXNDC2
TXNDC5
TXNDC8
TXNDC9
TXNIP
TXNL1
TXNRD1
TXNRD2
TXNRD3
UBA52
UBB
UBC
UBE2D1
UBE2M
UBE2S
UBIAD1
UBR5
UCHL1
UGDH
UGT2B28
ULK1
UNG
UQCR10
UQCR11
UQCRB
UQCRC1
UQCRFS1
UQCRQ
UROS
USP30
UXS1
UXT
VAMP1
VAMP3
VASN
VAT1
VCAN
VDAC1
VDAC2
VDAC3
VEGFA
VEGFB
VIM
VPS13C
VPS13D
VPS35
VWF
WARS2
WASF1
WDR35
WDR45
WDR45B
WDTC1
WFS1
WIPI1
WIPI2
WNK1
WWTR1
XDH
XIAP
YES1
YWHAB
YWHAE
YWHAG
YWHAH
YWHAQ
YWHAZ
ZBTB18
ZBTB20
ZCCHC24
ZEB2
ZHX2
ZNF205
ZNF222
ZNF423
ZNF652

## Sheet: Supp Table 7
List of genes included in Interneurons pathway
A2M
A2ML1
ABAT
ABHD6
ABI3BP
AC093503.1
ACAN
ACTN1
ADAM10
ADAM11
ADAM12
ADAM15
ADAM17
ADAM18
ADAM19
ADAM2
ADAM20
ADAM21
ADAM22
ADAM23
ADAM28
ADAM29
ADAM30
ADAM32
ADAM33
ADAM7
ADAM8
ADAM9
ADAMDEC1
ADAMTS1
ADAMTS10
ADAMTS12
ADAMTS13
ADAMTS14
ADAMTS15
ADAMTS16
ADAMTS17
ADAMTS18
ADAMTS19
ADAMTS2
ADAMTS20
ADAMTS3
ADAMTS4
ADAMTS5
ADAMTS6
ADAMTS7
ADAMTS8
ADAMTS9
ADAMTSL1
ADAMTSL2
ADAMTSL3
ADAMTSL4
ADAMTSL5
ADCY1
ADCY2
ADCY3
ADCY4
ADCY5
ADCY6
ADCY7
ADCY8
ADCY9
ADIPOQ
ADORA1
ADORA2A
ADRA1A
AEBP1
AGRN
AGT
ALDH5A1
AMBN
AMBP
AMELX
AMELY
AMH
ANGPT1
ANGPT2
ANGPT4
ANGPTL1
ANGPTL2
ANGPTL3
ANGPTL4
ANGPTL5
ANGPTL6
ANGPTL7
ANK1
ANOS1
ANXA1
ANXA10
ANXA11
ANXA13
ANXA2
ANXA3
ANXA4
ANXA5
ANXA6
ANXA7
ANXA8
ANXA8L1
ANXA9
APP
AREG
ARHGEF9
ARTN
ARX
ASCL1
ASPN
ASTL
ATP2B1
ATP2B2
ATP2B3
B3GALT6
B3GAT3
BAIAP3
BCAN
BDNF
BGLAP
BGN
BMP1
BMP10
BMP15
BMP2
BMP3
BMP4
BMP5
BMP6
BMP7
BMP8A
BMP8B
BMPER
BRINP2
BRINP3
BSG
BSN
BSPH1
BTC
C17orf58
C1QA
C1QB
C1QBP
C1QC
C1QL1
C1QL2
C1QL3
C1QL4
C1QTNF1
C1QTNF2
C1QTNF3
C1QTNF4
C1QTNF5
C1QTNF6
C1QTNF7
C1QTNF8
C1QTNF9
C1QTNF9B
CA2
CA7
CALB1
CAPN1
CAPN10
CAPN11
CAPN12
CAPN13
CAPN14
CAPN15
CAPN2
CAPN3
CAPN5
CAPN6
CAPN7
CAPN8
CAPN9
CAPNS1
CAPNS2
CASK
CASP3
CAST
CBLN1
CBLN2
CBLN3
CBLN4
CCBE1
CCL1
CCL11
CCL13
CCL14
CCL15
CCL16
CCL17
CCL18
CCL19
CCL2
CCL20
CCL21
CCL22
CCL23
CCL24
CCL25
CCL26
CCL27
CCL28
CCL3
CCL3L3
CCL4
CCL4L2
CCL5
CCL7
CCL8
CCN1
CCN2
CCN3
CCN4
CCN5
CCN6
CD109
CD151
CD209
CD44
CD47
CDCP2
CDH1
CDH10
CDH13
CEACAM1
CEACAM6
CEACAM8
CELA1
CELA2A
CELA2B
CELA3A
CELA3B
CFC1
CFC1B
CHAD
CHADL
CHRD
CHRDL1
CHRDL2
CILP
CILP2
CLC
CLCF1
CLEC10A
CLEC11A
CLEC12A
CLEC12B
CLEC14A
CLEC17A
CLEC18A
CLEC18B
CLEC18C
CLEC19A
CLEC1A
CLEC1B
CLEC2A
CLEC2B
CLEC2D
CLEC2L
CLEC3A
CLEC3B
CLEC4A
CLEC4C
CLEC4D
CLEC4E
CLEC4F
CLEC4G
CLEC4M
CLEC5A
CLEC6A
CLEC7A
CLEC9A
CLSTN1
CLSTN3
CMA1
CNR1
CNR2
CNTF
CNTN2
CNTN5
CNTNAP2
CNTNAP4
COCH
COL10A1
COL11A1
COL11A2
COL12A1
COL13A1
COL14A1
COL15A1
COL16A1
COL17A1
COL18A1
COL19A1
COL1A1
COL1A2
COL20A1
COL21A1
COL22A1
COL23A1
COL24A1
COL25A1
COL26A1
COL27A1
COL28A1
COL2A1
COL3A1
COL4A1
COL4A2
COL4A3
COL4A4
COL4A5
COL4A6
COL5A1
COL5A2
COL5A3
COL6A1
COL6A2
COL6A3
COL6A5
COL6A6
COL7A1
COL8A1
COL8A2
COL9A1
COL9A2
COL9A3
COLEC10
COLEC11
COLEC12
COLGALT1
COLGALT2
COLQ
COMP
CPAMD8
CPLX1
CPN2
CRELD1
CRELD2
CRHBP
CRIM1
CRISPLD1
CRISPLD2
CRLF1
CRLF3
CRNN
CRTAP
CSF1
CSF2
CSF3
CSGALNACT1
CSH1
CSH2
CSHL1
CSPG4
CSPG5
CST1
CST11
CST2
CST3
CST4
CST5
CST6
CST7
CST8
CST9
CST9L
CSTA
CSTB
CSTL1
CTBP1
CTBP2
CTF1
CTHRC1
CTNNA2
CTNNB1
CTNND1
CTRB1
CTRB2
CTSA
CTSB
CTSC
CTSD
CTSE
CTSF
CTSG
CTSH
CTSK
CTSL
CTSO
CTSS
CTSV
CTSW
CTSZ
CX3CL1
CXCL1
CXCL10
CXCL11
CXCL12
CXCL13
CXCL14
CXCL2
CXCL3
CXCL5
CXCL6
CXCL8
CXCL9
DAG1
DCN
DDR1
DDR2
DHH
DLX1
DLX2
DMBT1
DMD
DMP1
DNAJC5
DPT
DRD1
DRD2
DRD3
DSE
DSPP
DST
EBI3
ECM1
ECM2
EDA
EDIL3
EFEMP1
EFEMP2
EFNA5
EGF
EGFL6
EGFL7
EGFL8
EGFLAM
EGLN1
EGLN2
EGLN3
ELANE
ELFN1
ELFN2
ELN
ELSPBP1
EMCN
EMID1
EMILIN1
EMILIN2
EMILIN3
EPB41L3
EPGN
EPO
EPYC
ERBB4
ERC2
EREG
ESM1
EXT1
EXT2
EXTL2
EXTL3
EYS
F10
F11R
F12
F13A1
F13B
F2
F7
F9
FAM20A
FAM20B
FAM20C
FASLG
FBLN1
FBLN2
FBLN5
FBLN7
FBN1
FBN2
FBN3
FCN1
FCN2
FCN3
FEZF2
FGA
FGB
FGF1
FGF10
FGF11
FGF12
FGF13
FGF14
FGF16
FGF17
FGF18
FGF19
FGF2
FGF20
FGF21
FGF22
FGF23
FGF3
FGF4
FGF5
FGF6
FGF7
FGF8
FGF9
FGFBP1
FGFBP2
FGFBP3
FGG
FGL1
FGL2
FLG
FLG2
FLOT1
FLT3LG
FMOD
FN1
FNDC1
FNDC7
FNDC8
FRAS1
FREM1
FREM2
FREM3
FRZB
FST
FSTL1
FSTL3
FURIN
GABARAP
GABBR1
GABBR2
GABRA1
GABRA2
GABRA3
GABRA4
GABRA5
GABRA6
GABRB1
GABRB2
GABRB3
GABRD
GABRE
GABRG1
GABRG2
GABRG3
GABRP
GABRQ
GABRR1
GABRR2
GABRR3
GAD1
GAD2
GAP43
GAS6
GDF1
GDF10
GDF11
GDF15
GDF2
GDF3
GDF5
GDF6
GDF7
GDF9
GDNF
GH1
GH2
GLCE
GLDN
GLRA1
GLRA2
GLRA3
GLRA4
GLRB
GNAI1
GNAI2
GNAI3
GNAL
GNAT3
GNB1
GNB2
GNB3
GNG10
GNG12
GNG2
GNG3
GNG4
GNG5
GNG7
GNGT1
GNGT2
GPC1
GPC2
GPC3
GPC4
GPC5
GPC6
GPHN
GREM1
GRIFIN
GUCY1A1
HABP2
HAP1
HAPLN1
HAPLN2
HAPLN3
HAPLN4
HBEGF
HCFC1
HCFC2
HGF
HGFAC
HHIP
HMCN1
HMCN2
HMSD
HPSE
HPSE2
HPX
HRG
HRNR
HS2ST1
HS3ST3B1
HS3ST4
HS3ST5
HS6ST1
HS6ST2
HS6ST3
HSPA8
HSPG2
HTR1B
HTRA1
HTRA3
HTRA4
HYAL1
HYAL2
HYAL3
HYAL4
IBSP
ICAM1
ICAM2
ICAM3
ICAM4
ICAM5
IFNA1
IFNA10
IFNA13
IFNA14
IFNA16
IFNA17
IFNA2
IFNA21
IFNA4
IFNA5
IFNA6
IFNA7
IFNA8
IFNB1
IFNE
IFNG
IFNK
IFNW1
IGF1
IGF2
IGFALS
IGFBP1
IGFBP2
IGFBP3
IGFBP4
IGFBP5
IGFBP6
IGFBP7
IGFBPL1
IGSF10
IGSF9B
IHH
IL10
IL11
IL12A
IL12B
IL13
IL15
IL16
IL17A
IL17B
IL17C
IL17D
IL17F
IL18
IL19
IL1A
IL1B
IL1F10
IL1RN
IL2
IL20
IL22
IL23A
IL24
IL25
IL26
IL3
IL34
IL36A
IL36B
IL36G
IL36RN
IL37
IL4
IL5
IL6
IL7
IL9
IMPG1
IMPG2
INHA
INHBA
INHBB
INHBC
INHBE
INS
INS-IGF2
INSL3
INSL5
INSL6
INTS14
INTS6L
IQSEC3
ISM1
ISM2
ITGA1
ITGA10
ITGA11
ITGA2
ITGA2B
ITGA3
ITGA4
ITGA5
ITGA6
ITGA7
ITGA8
ITGA9
ITGAD
ITGAE
ITGAL
ITGAM
ITGAV
ITGAX
ITGB1
ITGB2
ITGB3
ITGB4
ITGB5
ITGB6
ITGB7
ITGB8
ITIH1
ITIH2
ITIH3
ITIH4
ITIH5
ITIH6
ITLN1
ITLN2
JAM2
JAM3
KAZALD1
KCNC1
KCNC2
KCND2
KCND3
KCNJ10
KCNJ11
KCNJ12
KCNJ15
KCNJ16
KCNJ2
KCNJ3
KCNJ4
KCNJ5
KCNJ6
KCNJ9
KCP
KDR
KERA
KIF5B
KITLG
KLK2
KLK7
KLKB1
KNG1
KRAS
KY
LAMA1
LAMA2
LAMA3
LAMA4
LAMA5
LAMB1
LAMB2
LAMB3
LAMB4
LAMC1
LAMC2
LAMC3
LEFTY1
LEFTY2
LEP
LGALS1
LGALS12
LGALS13
LGALS14
LGALS16
LGALS2
LGALS3
LGALS4
LGALS7
LGALS8
LGALS9
LGALS9B
LGALS9C
LGALSL
LGI1
LGI2
LGI3
LGI4
LHX6
LIF
LMAN1
LMAN1L
LOX
LOXL1
LOXL2
LOXL3
LOXL4
LPA
LRFN4
LRFN5
LRG1
LRP4
LRRTM1
LRRTM2
LTA
LTB
LTBP1
LTBP2
LTBP3
LTBP4
LUM
MADCAM1
MAPT
MASP1
MASP2
MATN1
MATN2
MATN3
MATN4
MBL2
MDGA1
MDK
MEGF10
MEGF11
MEGF6
MEGF8
MEGF9
MEP1A
MEP1B
MEPE
MFAP1
MFAP2
MFAP3
MFAP4
MFAP5
MFGE8
MGP
MMP1
MMP10
MMP11
MMP12
MMP13
MMP14
MMP15
MMP16
MMP17
MMP19
MMP2
MMP20
MMP21
MMP23B
MMP24
MMP25
MMP26
MMP27
MMP28
MMP3
MMP7
MMP8
MMP9
MMRN1
MMRN2
MST1
MST1L
MSTN
MUC1
MUC12
MUC13
MUC15
MUC16
MUC17
MUC19
MUC2
MUC20
MUC21
MUC22
MUC3A
MUC4
MUC5AC
MUC5B
MUC6
MUC7
MUCL1
MUSK
MXRA5
MYO1D
NCAM1
NCAN
NCSTN
NDNF
NDST1
NDST2
NDST3
NDST4
NELL1
NELL2
NF1
NGF
NGLY1
NID1
NID2
NISCH
NKX2-1
NLGN1
NLGN2
NLGN3
NLGN4X
NLGN4Y
NODAL
NPAS4
NPNT
NPS
NPTN
NPY5R
NRG1
NRG2
NRG3
NRG4
NRTN
NRXN1
NSF
NTF3
NTF4
NTN1
NTN3
NTN4
NTN5
NTNG1
NTNG2
NYX
OGFOD1
OGFOD2
OGN
OIT3
OMD
OPRPN
OPTC
OSM
OTOG
OTOL1
OVGP1
OXTR
P3H1
P3H2
P3H3
P4HA1
P4HA2
P4HA3
P4HB
P4HTM
PAMR1
PAPLN
PAPPA
PAPPA2
PARM1
PCDH17
PCLO
PCOLCE
PCOLCE2
PCSK5
PCSK6
PDGFA
PDGFB
PDGFC
PDGFD
PECAM1
PF4
PF4V1
PGF
PHB2
PHF24
PHYKPL
PI3
PIK3IP1
PLAT
PLAU
PLCB1
PLCL1
PLCL2
PLEC
PLG
PLOD1
PLOD2
PLOD3
PLXDC1
PLXDC2
PLXNA1
PLXNA2
PLXNA3
PLXNA4
PLXNB1
PLXNB2
PLXNB3
PLXNC1
PLXND1
PODN
PODNL1
POMZP3
POSTN
PPBP
PPFIA3
PPIB
PRELP
PRG2
PRG3
PRG4
PRKCA
PRKCE
PRL
PRSS1
PRSS12
PRSS2
PRSS3
PSEN1
PSPN
PTEN
PTN
PTPRO
PTPRS
PXDN
PXDNL
PXYLP1
PZP
RAB3A
RAC3
REG1A
REG1B
REG3A
REG3G
REG4
RELN
RIMS1
RIMS2
RIMS3
RIMS4
ROBO2
RPTN
RSPO1
RSPO2
RSPO3
RSPO4
S100A1
S100A10
S100A11
S100A12
S100A13
S100A14
S100A16
S100A2
S100A3
S100A4
S100A5
S100A6
S100A7
S100A7A
S100A7L2
S100A8
S100A9
S100B
S100G
S100P
S100Z
SBSPON
SCUBE1
SCUBE2
SCUBE3
SDC1
SDC2
SDC3
SDC4
SEMA3A
SEMA3B
SEMA3C
SEMA3D
SEMA3E
SEMA3F
SEMA3G
SEMA4A
SEMA4B
SEMA4C
SEMA4D
SEMA4F
SEMA4G
SEMA5A
SEMA5B
SEMA6A
SEMA6B
SEMA6C
SEMA6D
SEMA7A
2011-09-01
SERPINA1
SERPINA10
SERPINA11
SERPINA12
SERPINA2
SERPINA3
SERPINA4
SERPINA5
SERPINA6
SERPINA7
SERPINA9
SERPINB1
SERPINB10
SERPINB11
SERPINB12
SERPINB13
SERPINB2
SERPINB3
SERPINB4
SERPINB5
SERPINB6
SERPINB7
SERPINB8
SERPINB9
SERPINC1
SERPIND1
SERPINE1
SERPINE2
SERPINE3
SERPINF1
SERPINF2
SERPING1
SERPINH1
SERPINI1
SERPINI2
SFRP1
SFRP2
SFRP4
SFRP5
SFTA2
SFTA3
SFTPA1
SFTPA2
SFTPB
SFTPC
SFTPD
SGSH
SH3PXD2A
SHH
SLC1A2
SLC32A1
SLC6A1
SLC6A11
SLC6A12
SLC6A13
SLC6A17
SLIT1
SLIT2
SLIT3
SLITRK1
SLITRK2
SLITRK3
SLPI
SMOC1
SMOC2
SNAP25
SNED1
SPAM1
SPARC
SPARCL1
SPOCK1
SPOCK2
SPOCK3
SPON1
SPON2
SPP1
SPTBN1
SRGN
SRPX
SRPX2
SSPO
ST14
STX1A
STXBP1
SULF1
SULF2
SV2A
SVEP1
SYN3
SYT1
SYT7
TAC1
TCF7L2
TCHH
TCHHL1
TDGF1
TECTA
TECTB
TGFA
TGFB1
TGFB2
TGFB3
TGFBI
TGM1
TGM2
TGM3
TGM4
TGM5
TGM6
TGM7
THBS1
THBS2
THBS3
THBS4
THPO
THSD4
THY1
TIMP1
TIMP2
TIMP3
TIMP4
TINAG
TINAGL1
TLL1
TLL2
TMPRSS15
TMPRSS6
TNC
TNF
TNFAIP6
TNFSF10
TNFSF11
TNFSF12
TNFSF13
TNFSF13B
TNFSF14
TNFSF15
TNFSF18
TNFSF4
TNFSF8
TNFSF9
TNN
TNR
TNXB
TPO
TPSAB1
TRAPPC4
TSKU
TSPEAR
TTR
UBQLN1
UGDH
UNC13A
UNC13B
UNC13C
USH2A
USP46
VAMP2
VANGL2
VCAM1
VCAN
VEGFA
VEGFB
VEGFC
VEGFD
VIT
VTN
VWA1
VWA2
VWA3A
VWA3B
VWA5A
VWA5B1
VWA5B2
VWA7
VWC2
VWC2L
VWCE
VWDE
VWF
WFIKKN1
WFIKKN2
WIF1
WNT1
WNT10A
WNT10B
WNT11
WNT16
WNT2
WNT2B
WNT3
WNT3A
WNT4
WNT5A
WNT5B
WNT6
WNT7A
WNT7B
WNT8A
WNT8B
WNT9A
WNT9B
XCL1
XCL2
XYLT1
XYLT2
ZFP91
ZP1
ZP2
ZP3
ZP4
ZPLD1

## Sheet: Supp Table 8
List of genes included in Neuroinflammation pathway
A4GNT
AASDHPPT
AATK
ABCC5
ABCD2
ABCG2
ABHD5
ABHD6
AC006538.1
AC026470.1
AC034102.1
ACAT1
ACOT11
ACOT13
ACP2
ACTN3
ACTR10
ACTR1A
ACTR6
ACVR1B
ACVR2B
ACVRL1
ADAM15
ADAMTS3
ADAR
ADGRE5
ADGRF1
ADORA2A
ADRA1B
ADRA1D
ADRA2C
ADSS
AFTPH
AGER
AGO1
AGO3
AGPAT4
AGPAT5
AHCY
AIDA
AIM2
AK2
AKAP12
AKAP7
AKIRIN1
AKT3
ALAS1
ALDH4A1
ALDH5A1
ALDH9A1
ALKBH4
ALLC
ALOX12
ALPK3
AMBP
AMD1
AMOTL2
AMPD2
ANG
ANGEL1
ANGPTL4
ANK2
ANKHD1
ANKMY2
ANKRD10
ANKRD27
ANKRD6
ANKS1A
ANXA2
ANXA2P2
ANXA5
ANXA6
AP1B1
AP3D1
APBB3
APH1B
APOBEC3G
APOBR
APOL1
APOL2
APOL3
APOL6
APP
ARAP2
ARCN1
ARF3
ARG2
ARHGAP26
ARHGAP33
ARHGEF10
ARHGEF3
ARID5A
ARL3
ARL4C
ARMC9
ARNTL2
ARPC1B
ARPC2
ARPP21
ASB1
ASB13
ASCC3
ASCL2
ASIP
ASRGL1
ASS1
ASXL2
ATF5
ATG3
ATG4B
ATIC
ATM
ATMIN
ATP11A
ATP13A1
ATP13A2
ATP2B3
ATP5IF1
ATP6V0A1
ATP6V0E2
ATP6V1C1
AURKA
AURKAIP1
AVL9
AVPI1
AVPR2
B3GALNT1
B4GALT2
B4GALT4
BABAM1
BACE2
BACH1
BAG6
BAIAP2
BAZ1A
BBC3
BBIP1
BBS4
BCAM
BCAP29
BCAR3
BCKDHA
BCKDK
BCL10
BCL6
BDH1
BEAN1
BICDL1
BIN2
BIRC3
BLK
BMP2K
BNC2
BNIP3L
BRCA1
BRD4
BRD8
BTF3P11
BTN2A2
BTN3A1
BTN3A3
BTNL8
C10orf88
C11orf49
C15orf39
C16orf71
C19orf66
C1orf216
C1orf54
C1QA
C1R
C1RL
C1S
C2CD3
C5AR1
C5orf15
CACFD1
CACNA1I
CACNB4
CACYBP
CAD
CADM1
CADM4
CALCOCO2
CALML4
CAMLG
CAPG
CAPN10
CAPN15
CAPRIN1
CARD9
CARS
CASD1
CASP4
CASP5
CASP7
CASP9
CBLL1
CBR3
CBX1
CBX4
CBY1
CCDC102B
CCDC134
CCDC28A
CCDC85B
CCDC9
CCDC93
CCL2
CCL8
CCNB2
CCNG2
CCNI
CCNJ
CCNL1
CCR9
CD14
CD163
CD28
CD302
CD320
CD38
CD40
CD47
CD53
CD74
CD9
CDA
CDC27
CDC37L1
CDC40
CDC42EP4
CDC5L
CDH6
CDH8
CDH9
CDIPT
CDK16
CDK2
CDK2AP2
CDK5
CDK7
CDKN1A
CDKN2A-DT
CDKN2AIP
CDON
CDS1
CDX1
CELSR1
CEMIP2
CENPB
CEP131
CEP162
CEP57
CEP68
CEP72
CERK
CERS2
CERS6
CES1
CETN3
CFAP70
CFB
CGGBP1
CHAF1B
CHD3
CHD4
CHD9
CHMP1B
CHMP5
CHST7
CIITA
CISD1
CISH
CIZ1
CKLF
CKMT2
CKS1B
CLCN1
CLCN3
CLIC1
CLN8
CLNS1A
CLP1
CNDP2
CNNM3
CNTF
CNTN5
CNTN6
CNTNAP1
COCH
COL6A1
COL9A2
COMT
COQ2
COQ8A
COX11
COX15
COX4I1
COX5B
COX7A1
COX7A2
CPM
CRABP2
CRADD
CRB1
CREB3L2
CREBBP
CRKL
CRLF2
CRLF3
CROCCP2
CRTAC1
CRY2
CRYBG1
CSF2RA
CSF2RB
CSNK1E
CST7
CSTF3
CTCF
CTDSPL
CTIF
CTNNA1
CTNNBL1
CTNS
CTR9
CUL1
CUTA
CUTC
CXCL10
CXCL11
CXCL14
CXCL9
CXCR4
CYBC1
CYLD
CYP1A1
CYP1B1
CYP27A1
CYP2C18
CYP3A4
CYTIP
DAB2
DACT1
DAG1
DBF4
DCLRE1A
DCTN2
DDT
DDX21
DDX23
DDX47
DDX58
DDX60
DENND1A
DENND1B
DERA
DESI1
DESI2
DGKA
DGKQ
DGLUCY
DGUOK
DHRS11
DHX58
DIP2C
DIPK1A
DLST
DMBT1
DNAAF2
DNAJA1
DNAJB5
DNAJC13
DNAJC24
DNAJC8
DNAJC9
DNASE1L1
DNASE1L2
DNMBP
DNMT1
DOK3
DPM3
DR1
DRICH1
DSC2
DTNA
DTX2
DUS4L
DUSP3
DUSP6
DVL3
DYNC2LI1
DYNLT1
DYRK3
ECD
ECHS1
ECM2
ECPAS
ECT2
EDN1
EGFL7
EGFR
EHBP1L1
EIF1
EIF3E
EIF5B
EIPR1
ELANE
ELAVL4
ELF4
ELOVL6
EMC2
EMP3
EMX1
ENY2
EP300
EPAS1
EPHA1
EPHB2
EPN2
ERAP1
ERAP2
ERBIN
ERC2
ERCC3
ERH
ERLIN1
ESD
ESF1
ESM1
ETV7
EXT2
EXTL2
EZH1
EZH2
FAAH
FAAP100
FADD
FAM131B
FAM149B1
FAM160B2
FAM162A
FAM168A
FAM168B
FAM172A
FAM193B
FAM216A
FAM57A
FAM89B
FAM8A1
FAN1
FARP1
FAS
FASTKD1
FBP1
FBXL5
FBXO21
FBXO31
FBXO40
FBXO5
FBXW2
FCGR1B
FCGR2A
FCGR2B
FECH
FEM1C
FERMT2
FEZ2
FGF20
FGF6
FGF7
FGF9
FGFBP1
FGL1
FGL2
FHOD1
FKBP3
FKBP4
FKBP9
FLG
FLNA
FLOT1
FLT3LG
FMNL1
FNTA
FOLR2
FOS
FOSL2
FOXO1
FOXO3
FPR2
FRAT1
FRMPD1
FRMPD4
FRS3
FUT1
FUT4
FUT8
FYCO1
FZD5
G3BP2
GAB2
GABARAPL1
GABPB1
GABRE
GABRG2
GADD45A
GADD45B
GADD45G
GALNT1
GALNT12
GALNT7
GAPDH
GARS
GAS8
GAS8-AS1
GASK1B
GAST
GATD3A
GBE1
GBP1
GBP2
GCC1
GCH1
GCLC
GCM2
GDF2
GDI2
GFM1
GFOD1
GGA1
GGNBP2
GGPS1
GIMAP4
GIMAP5
GIMAP6
GINS4
GIPC2
GJC2
GK
GK3P
GLP2R
GLRX
GMCL1
GNA13
GNB2
GNG10
GNG12
GNLY
GNPDA1
GNS
GOLGA1
GOLGA8A
GOLPH3L
GPC1
GPN3
GPNMB
GPR161
GPR183
GPR37
GRAMD2B
GRAMD4
GRHL2
GRIN2C
GRIN2D
GRIP2
GRK6
GRN
GRSF1
GSAP
GSPT1
GSTM3
GTF2B
GTF2E2
GTF2H5
GTF3C2
GUCY1A1
GUF1
GVINP1
GZMK
HAMP
HBEGF
HBS1L
HCP5
HDAC3
HDHD5
HECA
HEG1
HERC1
HERC5
HERC6
HGSNAT
HIC1
HIF1A
HILPDA
HIST1H1T
HIST1H2BF
HK1
HLA-DPB1
HLA-DQB1
HLA-DRA
HLA-DRB1
HLA-E
HLA-F
HLTF
HLX
HMBS
HMGA2
HMGCL
HMOX1
HNRNPR
HOMER3
HOXD11
HOXD9
HPRT1
HPSE2
HRAS
HS3ST1
HS3ST2
HSDL2
HSPA12A
HSPA14
HSPB8
HTR2B
HTRA1
HTRA2
HUS1
ICAM1
ID1
IDO1
IER2
IFFO1
IFI27
IFI35
IFI44
IFI44L
IFIH1
IFIT2
IFIT3
IFIT5
IFITM1
IFITM3
IFNA16
IFNGR1
IFT81
IGFBP4
IGFBP7
IKZF2
IKZF5
IL10RA
IL15
IL15RA
IL1B
IL1R1
IL1R2
IL32
IL3RA
IL4R
IL6
IL7R
ILKAP
INPP1
INPP5A
INSIG2
INTS13
IQCC
IQGAP1
IRF1
IRF7
IRGQ
IRS4
ISG15
ISG20
ISOC1
ITCH
ITFG1
ITGB3
ITGB5
ITM2C
ITPA
ITPKB
ITSN1
IVNS1ABP
JADE1
JADE2
JAK2
JARID2
JPT1
JTB
JUNB
KANK2
KARS
KATNB1
KAZALD1
KCNAB2
KCNJ2
KCNMA1
KCNQ4
KCTD5
KDM2A
KDM3A
KEAP1
KHK
KIAA0040
KIAA0753
KIDINS220
KIF26B
KIF2A
KIR2DS1
KLF4
KLHDC2
KLHL11
KLHL22
KMT2D
KMT5A
KPNB1
KRT10
KRT14
KRT7
LAG3
LAGE3
LAMC1
LAMTOR3
LAP3
LARGE1
LARS2
LAT2
LCP2
LDB3
LDHB
LDLR
LDLRAD4
LEP
LGALS1
LGALS2
LGALS3BP
LGALS4
LGALS8
LGR4
LHX2
LIG4
LIMK2
LIMS1
LITAF
LLGL2
LMAN1
LMAN2
LMF2
LMNA
LMNB1
LPAL2
LPCAT1
LPGAT1
LPIN2
LPXN
LRIF1
LRIG1
LRP1
LRP5L
LRPPRC
LRRC17
LRRC23
LRRC42
LRRC8D
LSM4
LSM7
LTA4H
LTBP2
LUC7L2
LXN
LY6E
LY75
LY86
LY96
LYN
MACROD1
MAD1L1
MAGEA6
MAGEC3
MAGEF1
MAMLD1
MAN2B2
MAOA
MAP2K6
MAP3K11
MAP3K6
MAP3K7
MAP4K1
MAP4K2
MAP4K4
MAPK1
MAPK13
MAPT
MARCH5
MARCH6
MARF1
MARK2
MAST2
MAST3
MAT2B
MAX
MBD3
MCL1
MCM2
MCM5
MCM6
MCM7
MCUB
MDH2
MDM1
MED13L
MED21
MED27
MEF2D
MELK
MERTK
MEST
METTL22
METTL5
MFAP3
MFHAS1
MGAT1
MGST3
MICAL2
MID1IP1
MIEF1
MIR142
MIR181B1
MIR181B2
MIR181C
MISP
MKNK1
MLEC
MLF1
MMD
MMP19
MMP2
MMP20
MNT
MOB1A
MOB3B
MOSPD3
MPDZ
MPI
MPO
MPP1
MPPED2
MRC1
MRPL19
MRPL34
MRPL57
MRPS28
MRPS33
MRS2
MRTFB
MSH2
MSH6
MSMB
MSRA
MSRB1
MT1H
MT1HL1
MT1X
MTHFD1
MTHFD2
MTMR3
MTNR1A
MTSS1
MTUS1
MVD
MVP
MX1
MX2
MYCL
MYD88
MYDGF
MYL6B
MYO7A
MYOF
MYOM1
MYOZ1
NAA15
NAA16
NAA35
NACC2
NADK
NAXD
NBEA
NBN
NBPF10
NCAPD3
NCKIPSD
NCOA3
NCS1
NDC1
NDRG2
NDRG3
NDST2
NDUFA2
NDUFA8
NDUFB5
NDUFS6
NECTIN2
NECTIN3
NELFE
NET1
NEUROG2
NFATC3
NFIL3
NFKB2
NFKBIE
NFS1
NFU1
NFX1
NHEJ1
NINJ2
NIPBL
NIPSNAP1
NISCH
NKTR
NKX2-1
NMI
NMRK1
NMT2
NOC3L
NOD2
NOP16
NOTCH3
NPEPPS
NPIPA1
NPY6R
NR4A3
NRP2
NSMCE4A
NSMF
NSUN5P1
NT5DC2
NTN1
NUAK1
NUDT13
NUP62
NUP85
NUP98
OAS3
OAT
OAZ1
OGFOD3
OGG1
OLFML2B
OLIG2
OLR1
OPN3
OR1E1
OR2F1
OR2H1
OSBPL10
OSBPL11
P2RX4
P2RY14
P2RY6
PABPC4
PACRG
PAFAH1B1
PAGR1
PAK1
PALLD
PANK2
PANX1
PAPSS2
PAQR5
PARL
PARN
PARP12
PARP2
PASK
PCBP4
PCCA
PCDH8
PCDHA2
PCDHA5
PCDHGA1
PCK1
PCLO
PCM1
PCMTD2
PCNT
PCNX1
PCNX4
PDCD1LG2
PDE2A
PDE3B
PDE4A
PDE4B
PDE4D
PDE6B
PDGFC
PDGFRA
PDHB
PDIA3
PDZRN3
PELI1
PER2
PEX16
PEX3
PFDN1
PFDN5
PFKL
PFKP
PGAP3
PGM1
PGRMC2
PHACTR1
PHC2
PHF10
PHF11
PHF24
PHLPP1
PHTF1
PICALM
PICK1
PID1
PIGF
PIK3R4
PIM1
PIMREG
PITPNB
PITPNC1
PITPNM1
PKD2L2
PKDREJ
PKIG
PKN1
PKP1
PLA1A
PLA2G12A
PLA2G4A
PLAAT4
PLCH2
PLCXD1
PLEC
PLEK
PLEKHF1
PLEKHM2
PLEKHO1
PLK2
PLK3
PLPP3
PLSCR1
PLXNA2
PLXNB2
PLXND1
PMAIP1
PMF1
PML
PMP22
PNO1
PODXL
POLD1
POLG
POLR2H
POLR3C
POLR3D
POLR3E
POMP
POU3F4
POU5F1P3
PPA1
PPA2
PPARD
PPIA
PPM1D
PPM1F
PPM1H
PPP1CC
PPP1R3C
PPP1R3D
PPP1R7
PPP2R5B
PPP2R5D
PPP3CC
PPP4R1
PPP5C
PPP6C
PPT1
PREX2
PRKCZ-AS1
PRKD2
PRPF18
PRPF3
PRPF31
PRPF39
PRPF4
PRPF40A
PRPF8
PRPS2
PRR5
PRRC1
PRRG4
PSAP
PSD4
PSEN1
PSG5
PSMA2
PSMA3
PSMA4
PSMB10
PSMB2
PSMB8
PSMB9
PSMC2
PSMC3IP
PSME1
PSME2
PSME4
PSTPIP2
PTBP3
PTDSS2
PTGDR2
PTGES3
PTH2R
PTOV1
PTPN13
PTPN22
PUS3
PWP1
PWWP3A
PYCR3
PYGM
QPRT
RAB20
RAB23
RAB27A
RAB33B
RAB40AL
RAB5IF
RAB8B
RABIF
RABL3
RAD23A
RAD50
RALA
RALB
RALGDS
RAMP1
RAPGEF1
RAPGEF2
RASA1
RASGRP3
RB1CC1
RBBP6
RBBP8
RBCK1
RBM23
RBM34
RBM41
RBM4B
RBM7
RBMS1
RBX1
RCE1
RCN1
RCN2
RCOR1
RCVRN
RECQL5
REG1B
RELB
RER1
REST
REV3L
REXO2
RFC4
RFC5
RFK
RFNG
RFPL3
RFTN1
RGL1
RGS16
RGS17
RGS2
RGS9
RHBDF2
RHOB
RHOBTB1
RHOBTB2
RHOBTB3
RHOG
RHOH
RHOT1
RIDA
RIMS2
RIMS3
RING1
RMDN3
RMND5A
RNASE4
RNASET2
RND1
RND2
RNF114
RNF122
RNF170
RNF19B
RNF220
RNF24
RNFT2
ROR1
ROS1
RPA1
RPAP3
RPL10A
RPL15
RPP40
RPS10P5
RPS5
RPS6
RPS6KA2
RPS6KB1
RPS6KB2
RRP1B
RRS1
RSAD2
RSU1
RTCA
RTN3
RTP4
RUVBL1
RWDD2A
RWDD2B
RXRA
S100A10
S100A11
S100A13
S100A3
S100A7
S100A9
S100B
S1PR4
SAC3D1
SAP30BP
SAP30L
SAR1A
SATB1
SATB2
SAV1
SBF1
SBNO2
SCAMP1
SCAND1
SCARF1
SCD
SCGB1D1
SCLY
SCN1A
SCN2B
SCN3A
SCO2
SCP2
SCPEP1
SCRIB
SCYL2
SCYL3
SDC2
SDF2L1
SDHA
SDR39U1
SDS
SECTM1
SEL1L
SELL
SEMA6B
SEPHS1
SEPHS2
2004-09-01
SERINC1
SERINC5
SERPING1
SESN1
SETD4
SETD6
SEZ6L2
SF3B3
SFPQ
SFT2D2
SGK1
SGPL1
SGSM2
SGSM3
SH2B3
SH3BP2
SH3GLB2
SHB
SHOC2
SHQ1
SHTN1
SI
SIPA1L1
SIVA1
SKI
SKP1
SLA
SLAMF7
SLAMF8
SLC10A2
SLC11A1
SLC12A7
SLC12A8
SLC16A10
SLC16A5
SLC16A6
SLC17A9
SLC19A2
SLC25A12
SLC25A16
SLC25A28
SLC25A36
SLC25A42
SLC25A44
SLC26A6
SLC27A2
SLC28A2
SLC31A1
SLC35D1
SLC36A1
SLC37A1
SLC37A4
SLC38A6
SLC38A7
SLC4A7
SLC52A2
SLC5A3
SLC6A12
SLC7A6
SLC7A8
SLC9A3R1
SLCO1B1
SLCO2B1
SLIT2
SLITRK3
SMAP1
SMARCA1
SMARCA2
SMARCD3
SMC3
SMCHD1
SMCO4
SMG1
SMO
SMS
SMTN
SMURF1
SNAI2
SNAP91
SNAPC3
SNAPC5
SNCA
SNCB
SNRNP25
SNRNP35
SNRPD2
SNTB2
SNX10
SNX15
SNX27
SNX29P2
SOCS1
SOCS2
SOCS3
SOS1
SOX18
SP110
SP140
SP140L
SPARC
SPATA2
SPCS1
SPDL1
SPRED2
SPRR1B
SPSB3
SPTB
SPTBN1
SPTLC2
SPTSSA
SRBD1
SRC
SRI
SRP54
SRPK2
SRPRA
SRSF6
SRSF9
SS18L1
SS18L2
SSB
SSBP2
SSBP3
SSH1
SSPN
ST3GAL5
ST7L
STAB1
STAP1
STARD5
STAT1
STAT3
STAT5B
STAT6
STAU1
STBD1
STIL
STK11
STK17B
STK38
STK38L
STOM
STRADA
STX11
STX17
STXBP1
SULF1
SUPT7L
SV2C
SWAP70
SYNC
SYNE1
SYNRG
SYPL1
TAAR2
TACR3
TAF1C
TAF9
TAL1
TAP1
TAP2
TAPBPL
TARDBP
TARS
TAS2R1
TAX1BP1
TAX1BP3
TBC1D13
TBC1D16
TBC1D29P
TBC1D30
TBL2
TBX21
TDRD7
TENT5A
TERF2IP
TESC
TEX12
TFEC
TGFA
TGFB3
TGM2
THAP11
THBD
THBS3
THOC2
TIA1
TIAM1
TIMM10B
TIPARP
TKFC
TKT
TKTL1
TLE3
TLE4
TLN2
TLR5
TM9SF1
TMA16
TMEM106C
TMEM109
TMEM126B
TMEM131
TMEM14B
TMEM164
TMEM185B
TMEM223
TMEM259
TMEM8A
TMPO
TMSB10
TMUB2
TMX1
TNF
TNFAIP1
TNFAIP2
TNFRSF14
TNFRSF21
TNFSF10
TNFSF12
TNK1
TNKS2
TNPO3
TOLLIP
TOP1
TPD52L1
TPM4
TPRA1
TPST2
TRAF2
TRAFD1
TRAK1
TRAPPC11
TRAPPC4
TRAV12-2
TREM2
TRIAP1
TRIB1
TRIM22
TRIM25
TRIM26
TRIM5
TRIM8
TRIP12
TRMT61B
TRNAU1AP
TRPC4AP
TRPM2
TRPM4
TRPV4
TSGA10
TSTA3
TTBK1
TTC13
TTC3
TTC38
TTTY14
TUBB3
TUBB4A
TUBGCP3
TUBGCP5
TULP1
TULP4
TWF1
TXLNGY
TYMP
TYMS
TYW1
UBAC1
UBC
UBE2A
UBE2D4
UBE2E3
UBE2L3
UBE2L6
UBE2N
UBE2Z
UBE4B
UBP1
UBR2
UBXN4
UCHL5
UCK2
UCN
UEVLD
UFC1
UGDH
UGT2B17
UNC119B
UNC13B
UNKL
UPF1
UQCR10
UROD
UROS
USB1
USF2
USO1
USP10
USP11
USP15
USP25
USP39
USP46
USP47
USP7
USP8
UTF1
UTP6
UVRAG
VAMP5
VDR
VEGFA
VEZF1
VGLL3
VIM
VPS11
VPS13C
VPS41
VPS45
VPS4A
VPS50
VPS51
VPS54
VPS72
VPS9D1
VRK2
VSIG10
VSIG4
VSX1
WARS
WDFY3
WDR12
WDR37
WDR45
WEE1
WIPF2
WIPI1
WNK1
WNT5A
WRAP53
WSB1
WWC2
XYLT1
YIPF4
YWHAZ
ZBED1
ZBTB25
ZC3H7A
ZER1
ZFHX3
ZFP36
ZFP36L1
ZFP36L2
ZFP37
ZIC3
ZKSCAN4
ZMAT3
ZMIZ1
ZMYM2
ZMYND11
ZNF148
ZNF226
ZNF250
ZNF267
ZNF446
ZNF451
ZNF512B
ZNF573
ZNF574
ZNF586
ZNF652
ZNF654
ZNF672
ZNF674
ZNF688
ZNF710
ZNF74
ZNF8
ZNF814
ZWILCH

## Sheet: Supp Table 9
List of genes included in Myelin pathway
ABCD1
ABCD2
ADCYAP1
AKR1B1
AKT1
AKT2
ANK2
ANK3
ANXA2
ASCL1
ASPA
B4GALT5
B4GALT6
BCL2
BIN1
BNIP3
BOK
CA13
CA2
CALM1
CALM2
CALM3
CD9
CDH2
CDK5
CDKN2C
CLU
CMTM8
CNP
CNTN2
CNTNAP1
CNTNAP2
CSK
CTNNB1
CXCR4
DAAM2
DAG1
DICER1
DLG1
DLX1
DLX2
DRD3
DUSP10
EIF2AK3
EIF2B1
EIF2B2
EIF2B3
EIF2B4
EIF2B5
EMX1
EPB41L3
ERBB2
ERCC2
ERMN
EXOC4
FA2H
FIG4
GDI1
GJC2
GJC3
GLI3
GLUL
GNAO1
GNPAT
GPC1
GPR17
GSN
GSTP1
GSX2
HDAC1
HDAC10
HDAC11
HDAC2
HES1
HES5
HGF
HSP90AA1
HSP90AA2P
HSP90AA4P
ID2
ID4
ILK
ITGB1
ITPR3
JAM3
KCNA1
KCNA2
KCNJ10
KCNJ11
KCNQ2
KCNQ3
KIF13B
KIF14
KLK8
LGI4
LPAR1
LRP2
LYN
MAG
MAL
MAL2
MALL
MARVELD1
MARVELD2
MBP
MED12
MOBP
MPDZ
MPP5
MPZ
MTMR2
MTOR
MYO1D
MYOC
MYRF
NCMAP
NCSTN
NDRG1
NF1
NFASC
NKX2-1
NKX2-2
NKX6-1
NKX6-2
NLGN3
NOTCH1
NRG1
NTRK2
OLIG1
OLIG2
PARD3
PAX6
PEBP1
PIKFYVE
PLLP
PLP1
PMP2
PMP22
PPARG
PRDM8
PRKCI
PRKCZ
PRMT5
PRXL2B
PTEN
PTPRZ1
RARA
RARB
RARG
RHEB
RNF10
S100B
SCN1A
SCN1B
SCN2A
SCN8A
SCRIB
SERINC5
SH3TC2
SHH
SIRT2
SLC25A12
SLC45A3
SLC8A3
SOD1
SOX10
SOX11
SOX6
SOX8
SOX9
SPOCK1
SPTBN4
SRD5A1
SRSF1
STX4
TENM4
TG
TGFB1
THY1
TLR2
TNFRSF1B
TNFRSF21
TP73
TRPC4
TSPAN2
TUBA1A
TUBB4A
TYMP
UGT8
VTN
WASF3
WDR1
ZNF365
ZNF488
ZPR1
